# Supplementary material for: The E3 ligases Itch and WWP2 regulate autoimmune neuroinflammation by controlling TH2 to TH17 cell conversion via interleukin-4-STAT5 axis in mice
Source: Nat Commun. 2026 Jan 23;17:952. doi: 10.1038/s41467-025-67665-w (PMC12848126; doi:10.1038/s41467-025-67665-w)
Supplement: Supplementary file 4 — Source data [file 41467_2025_67665_MOESM4_ESM.xlsx]

## Sheet: Fig. 1a 
Body weight
WT	DKO
25.89	16.58
27.54	17.1
30.11	18.6
28.16	12.8
24.66	19.3
24.8	15.3

## Sheet: Fig. 1b
IgE			IgG
WT	DKO		WT	DKO
0.0856667	1.95267		0.127333	0.255667
0.0776667	1.84		0.140333	0.25
0.0716667	1.96267		0.161333	0.162667
0.094	1.109		0.107	0.0973333
0.0543333	1.27		0.076	0.105333
0.0903333	1.547		0.163	0.157333

## Sheet: Fig. 1d
CD4+ T cell (%) in spleen
WT	DKO
51.4	30.2
32.9	14.2
41.1	14.6
33.5	12.6
39.3	16.6

## Sheet: Fig. 1e
effector T		naïve T
WT	DKO	WT	DKO
2.81	44	87.1	31.4
4.83	42.5	85.8	41.7
5.28	38.5	77	45.9
10.5	32	84.5	42.1
10.4	41.7	84.4	49.2

## Sheet: Fig. 1f
IL-4+ T in spleen
WT	DKO
0.039	0.98
0.054	1.31
0.17	1.68
0.15	2.9
0.48	1.77

## Sheet: Fig. 1g
atypical EAE score
	WT								DKO
4	0	0	0	0	0	0	0	0	0	0	0	0	0	0	0	0
5	0	0	0	0	0	0	0	0	0	0	0	0	0	0	0	0
6	0	0	0	0	0	0	0	0	0	0	0	0	0	0	0	0
7	0	0	0	0	0	0	0	0	0	0	0	0	0	0	0	0
8	0	0	0	0	0	0	0	0	0	0	0	0	0	0	0	0
9	0	0	0	0	0	0	0	0	0	0	0	0	0	0	0	0
10	0	0	0	0	0	0	0	0	0	0	0	0	0	0	0	0
11	0	0	0	0	0	0	0	0	1	1	1	1	1	1	1	1
12	0	0	0	0	0	0	0	0	1	1	1	1	1	1	1	1
13	0	0	0	0	0	0	0	0	1	1	1	1	1	1	1	1
14	0	0	0	0	0	0	0	0	1	2	2	1	2	2	2	2
15	0	0	0	0	0	0	0	0	1	2	2	1	2	2	2	2
16	0	0	0	0	0	0	0	0	1	2	2	1	2	2	2	2
17	0	0	0	0	0	0	0	0	2	2	2	2	2	2	2	2
18	0	0	0	0	0	0	0	0	2	2	2	2	2	2	2	2

## Sheet: Fig. 1h
percentage of atypical EAE
	no		atypical
WT	100		0
DKO	15		85

## Sheet: Fig. 1k
microglia precentage		cell number
WT	DKO	WT	DKO
9.98	21	23.6	77.9
5.8	15.3	49.9	65.2
5.13	19	21.3	52.8
8.83	13.2	35.4	68.5
4.23	11	36.5	70.8

## Sheet: Fig. 1l
myeliod percentage		myeloid cell number
WT	DKO	WT	DKO
4.21	3.58	3.1	23.8
3.75	4.51	2.5	31.5
0.97	4.96	5.9	29.8
1.27	9.47	1.9	28.5
5.06	5.59	2.3	22.8

## Sheet: Fig. 1m
EOS percentage		EOS number
WT	DKO	WT	DKO
0.48	4.14	0.2	7.8
0	2.93	0.5	10.2
0	5.16	0.8	7.9
0.26	1.79	0.7	12.5
0.47	2.2	0.8	7.5

[truncated: 68 more sheets: Fig. 2a, Fig. 2b, Fig. 2c, Fig. 2e, Fig. 2f, Fig. 2g, Fig. 2h, Fig. 3a, Fig. 3b, Fig. 3d, Fig. 3e, Fig. 3f, Fig. 3i, Fig. 3j, Fig. 3k, Fig. 3l, Fig. 3m, Fig. 4a, Fig. 4b, Fig. 4c …]
